# Supplementary material for: HPD: an online integrated human pathway database enabling systems biology studies
Source: BMC Bioinformatics. 2009 Oct 8;10(Suppl 11):S5. doi: 10.1186/1471-2105-10-S11-S5 (PMC3226194; doi:10.1186/1471-2105-10-S11-S5)
Supplement: Additional file 2 — This additional file describes the pathway entity-relationship (ER) data model for HPD pathway integrations in detail. [file 1471-2105-10-S11-S5-S2.xls]

## Sheet: Top_Pathways
Pathway_ID	Pathway_Name	Pathway_Source	Total_Molecules	Degree (Number of Neighbor pathways with similarity score > 0)
HPD_786	Molecular Mechanisms of Cancer	Protein Lounge	618	886
HPD_961	PI3K Signaling	Protein Lounge	616	843
HPD_1396	Akt Signaling	Protein Lounge	426	811
HPD_140	ERK Signaling	Protein Lounge	439	778
HPD_586	MAPK Signaling	Protein Lounge	358	768
HPD_953	JAK/STAT Pathway	Protein Lounge	292	766
HPD_796	MAPK signaling pathway	KEGG	125	740
HPD_1424	Breast Cancer Regulation by Stathmin1	Protein Lounge	330	736
HPD_358	Antioxidant Action of Vitamin-C	Protein Lounge	407	734
HPD_1209	cAMP Pathway	Protein Lounge	356	718
HPD_1183	p70S6K Signaling	Protein Lounge	215	713
HPD_355	Phospholipase-C Pathway	Protein Lounge	313	712
HPD_144	CREB Pathway	Protein Lounge	201	710
HPD_365	Tec Kinases Signaling	Protein Lounge	336	710
HPD_573	p38 Signaling	Protein Lounge	302	710
HPD_134	Endothelin-1 Signaling Pathway	Protein Lounge	225	709
HPD_976	MAPK Family Pathway	Protein Lounge	250	703
HPD_1413	Signaling Involved in Cardiac Hypertrophy	Protein Lounge	162	699
HPD_1188	Rho Family GTPases	Protein Lounge	383	696
HPD_1195	14-3-3 Induced Intracellular Signaling	Protein Lounge	225	689
HPD_156	JNK Pathway	Protein Lounge	230	689
HPD_745	Activation of cAMP-Dependent PKA	Protein Lounge	329	682
HPD_963	Renin-Angiotensin Pathway	Protein Lounge	221	678
HPD_1570	Glucocorticoid Receptor Signaling	Protein Lounge	193	672
HPD_564	GPCR Pathway	Protein Lounge	225	671
HPD_349	GSK3 Signaling	Protein Lounge	300	659
HPD_353	PAK Pathway	Protein Lounge	279	658
HPD_760	NFAT in Immune Response	Protein Lounge	173	656
HPD_1389	Cellular Apoptosis Pathway	Protein Lounge	189	653
HPD_171	TGF-Beta Pathway	Protein Lounge	196	648
HPD_1196	WNT Signaling	Protein Lounge	200	640
HPD_1147	Epithelial Adherens Junctions	Protein Lounge	267	639
HPD_1214	Insulin signaling pathway	KEGG	67	639
HPD_537	Activation of PKA through GPCR	Protein Lounge	184	639
HPD_187	Prostate cancer	KEGG	46	636
HPD_375	Focal adhesion	KEGG	63	636
HPD_1581	NGF Pathway	Protein Lounge	65	635
HPD_575	PPAR Pathway	Protein Lounge	156	634
HPD_1408	PKA Signaling	Protein Lounge	204	630
HPD_151	H. pylori Activated Signaling	Protein Lounge	87	629
HPD_978	TRKA Signaling	Protein Lounge	59	629
HPD_1578	Intracellular Calcium Signaling	Protein Lounge	312	628
HPD_1566	eNOS Signaling	Protein Lounge	217	627
HPD_1616	Colorectal cancer	KEGG	43	627
HPD_958	NFAT and Cardiac Hypertrophy	Protein Lounge	125	626
HPD_962	Regulation of eIF4 and p70S6K	Protein Lounge	170	625
HPD_1162	Activation of PKC through GPCR	Protein Lounge	203	624
HPD_598	Sertoli-Sertoli Cell Junction Dynamic	Protein Lounge	113	624
HPD_777	Telomerase Components in Cell Signaling	Protein Lounge	151	624
HPD_580	STAT3 Pathway	Protein Lounge	219	623
HPD_795	ERK5 Signaling	Protein Lounge	171	622
HPD_964	Rap1 Pathway	Protein Lounge	181	618
HPD_769	PI3K Signaling in B-Lymphocyte	Protein Lounge	100	616
HPD_1050	LPA receptor mediated events	NCI-Nature Curated	74	615
HPD_1433	Pancreatic cancer	KEGG	43	615
HPD_736	eIF2 Pathway	Protein Lounge	204	614
HPD_398	T cell receptor signaling pathway	KEGG	59	612
HPD_1046	p75(NTR)-mediated signaling	NCI-Nature Curated	94	609
HPD_801	Natural killer cell mediated cytotoxicity	KEGG	75	609
HPD_1382	Estrogen Pathway	Protein Lounge	111	608
HPD_1405	14-3-3 Induced Apoptosis	Protein Lounge	66	608
HPD_1421	Mitochondrial Apoptosis	Protein Lounge	157	607
HPD_589	mTOR Pathway	Protein Lounge	128	607
HPD_1403	Integrin Pathway	Protein Lounge	94	606
HPD_346	IGF1R Signaling	Protein Lounge	86	606
HPD_1606	BCR Pathway	Protein Lounge	95	603
HPD_1199	Vav Signaling in T-Lymphocyte	Protein Lounge	99	602
HPD_184	B-Cell Receptor Complex	Protein Lounge	95	602
HPD_1148	Epithelial Tight Junctions	Protein Lounge	175	601
HPD_1440	Toll-like receptor signaling pathway	KEGG	68	601
HPD_163	Paxillin Interactions	Protein Lounge	197	601
HPD_559	G12/G13 in Cellular Signaling	Protein Lounge	110	601
HPD_563	GnRH Signaling	Protein Lounge	130	601
HPD_1579	IL-6 Pathway	Protein Lounge	185	599
HPD_166	Androgen Signaling	Protein Lounge	70	598
HPD_606	Apoptosis	KEGG	50	597
HPD_1182	p53 Signaling	Protein Lounge	86	593
HPD_1584	NF-kappaB Activation by Viruses	Protein Lounge	45	593
HPD_338	EGF Pathway	Protein Lounge	74	592
HPD_351	Insulin Receptor Pathway	Protein Lounge	109	592
HPD_764	NF-KappaB (p50/p65) Pathway	Protein Lounge	93	592
HPD_1407	PEDF Induced Signaling	Protein Lounge	142	591
HPD_1598	Mucosal Healing through Trefoil Factors	Protein Lounge	55	591
HPD_973	TCR Signaling	Protein Lounge	89	591
HPD_335	Chemokine Signaling	Protein Lounge	158	588
HPD_1226	ErbB signaling pathway	KEGG	52	587
HPD_1266	Ceramide signaling pathway	NCI-Nature Curated	71	587
HPD_259	Angiopoietin receptor Tie2-mediated signaling	NCI-Nature Curated	73	584
HPD_779	Thrombin Signaling	Protein Lounge	102	584
HPD_359	Ras Pathway	Protein Lounge	149	580
HPD_610	Chronic myeloid leukemia	KEGG	41	580
HPD_1169	G-AlphaQ Signaling	Protein Lounge	115	579
HPD_260	BCR signaling pathway	NCI-Nature Curated	87	579
HPD_588	TREM1 Pathway	Protein Lounge	66	577
HPD_570	P2Y Receptor Signaling	Protein Lounge	125	576
HPD_811	Fc epsilon RI signaling pathway	KEGG	47	576
HPD_1052	Fc-epsilon receptor I signaling in mast cells	NCI-Nature Curated	89	575
HPD_1186	Rac1 Pathway	Protein Lounge	95	575
HPD_1569	CD28 Signaling in T-Helper Cell	Protein Lounge	80	575
HPD_33	IL2-mediated signaling events	NCI-Nature Curated	68	574

## Sheet: Top_Genes or Proteins
UniProt_ID	Frequency (Including times appearing in the same pathways)
MK01_HUMAN	213
RASH_HUMAN	213
AKT1_HUMAN	209
GRB2_HUMAN	208
MP2K1_HUMAN	203
MK03_HUMAN	199
MK08_HUMAN	189
RAF1_HUMAN	179
CALM_HUMAN	177
SOS1_HUMAN	175
MP2K2_HUMAN	164
RAC1_HUMAN	151
FOS_HUMAN	143
MP2K4_HUMAN	139
MK12_HUMAN	135
RASN_HUMAN	134
EGFR_HUMAN	131
P85A_HUMAN	125
IKBA_HUMAN	123
SRC_HUMAN	120
KPCA_HUMAN	119
PK3CA_HUMAN	118
IKKA_HUMAN	116
TNFA_HUMAN	114
RRAS_HUMAN	112
RASK_HUMAN	112
RHOA_HUMAN	112
RASM_HUMAN	110
MP2K6_HUMAN	110
RRAS2_HUMAN	110
MK11_HUMAN	109
MK13_HUMAN	107
SHC1_HUMAN	106
GBB1_HUMAN	106
ELK1_HUMAN	105
CASP3_HUMAN	105
KPCD_HUMAN	104
EGF_HUMAN	104
NEMO_HUMAN	100
PLCG2_HUMAN	97
M3K1_HUMAN	97
PDPK1_HUMAN	97
KPCG_HUMAN	94
KPCT_HUMAN	93
UBIQ_HUMAN	92
H31_HUMAN	91
KPCE_HUMAN	91
P53_HUMAN	90
JUN_HUMAN	89
CDC42_HUMAN	89
BCL2_HUMAN	89
IL2_HUMAN	87
CASP9_HUMAN	86
IL6_HUMAN	85
CREB1_HUMAN	85
BRAF1_HUMAN	85
KPCZ_HUMAN	85
KAPCB_HUMAN	84
NGF_HUMAN	84
GNA12_HUMAN	84
KAPCG_HUMAN	83
NTRK1_HUMAN	82
FAK1_HUMAN	82
TNR16_HUMAN	80
SDF1_HUMAN	79
KAPCA_HUMAN	78
PAK1_HUMAN	77
BAD_HUMAN	77
MP2K3_HUMAN	77
GNAQ_HUMAN	77
FAK2_HUMAN	76
GBB5_HUMAN	75
MET_HUMAN	75
KPCD1_HUMAN	75
GBB3_HUMAN	74
GNA13_HUMAN	74
PLCB1_HUMAN	74
TNFL6_HUMAN	73
KPCD3_HUMAN	73
FGFR1_HUMAN	73
SOS2_HUMAN	72
GBB4_HUMAN	72
VGFR2_HUMAN	72
PGFRA_HUMAN	72
GBG3_HUMAN	72
IL3_HUMAN	72
GBB2_HUMAN	72
IGF1R_HUMAN	71
STA5A_HUMAN	71
TRAF2_HUMAN	71
TF65_HUMAN	71
KAP3_HUMAN	71
GBG4_HUMAN	71
KPCI_HUMAN	70
KAP2_HUMAN	70
BMP2_HUMAN	69
IKBB_HUMAN	69
IGF1A_HUMAN	69
STAT3_HUMAN	69
IL1B_HUMAN	69

## Sheet: Top_Compounds
Compound_name	Frequency (Including times appearing in the same pathways)
ATP	271
ADP	214
Calcium; Ca2+	181
water	132
GTP	131
GDP	105
phosphate(3-)	83
hydron	81
Acetyl-CoA	71
PIP2	62
NADPH	58
DAG	58
IP3	53
dioxygen	49
NADP(+)	49
NADH	47
NAD(+)	46
diphosphoric acid	45
Guanosine 5'-triphosphate	43
coenzyme A	42
PIP3	39
Guanosine 5'-diphosphate	38
Guanosine diphosphate	38
adenosine 5'-monophosphate	34
cAMP	33
PI-4-5-P2	32
UTP	30
carbon dioxide	29
CTP	29
3',5'-Cyclic AMP	27
Adenosine 3',5'-phosphate	27
Cyclic AMP	27
Cyclic adenylic acid	27
Adenosine 5'-triphosphate	27
Pyruvic acid	26
Pyroracemic acid	26
Pyruvate	26
2-Oxopropanoic acid	26
2-Oxopropanoate	26
L-glutamic acid	25
nucleoside diphosphate	22
guanosine 5`-triphosphate	22
FAD	22
NO	21
bisphosphate)	21
Phosphatidylinositol-3,4,5-trisphosphate	21
1,2-Diacyl-sn-glycero-3-phospho-(1'-myo-inositol-3',4',5'-	21
1-Phosphatidyl-1D-myo-inositol 3,4,5-trisphosphate	21
FADH2	20
1D-myo-Inositol 1,4,5-trisphosphate	19
Ins(1,4,5)P3	19
Inositol 1,4,5-trisphosphate	19
glycine	19
D-myo-Inositol 1,4,5-trisphosphate	19
UDP	18
Diglyceride	17
2-oxoglutaric acid	17
Diacylglycerol	17
PI-3-4-5-P3	17
ammonia	16
Glutamate	16
dATP	15
L-Glutamic acid	15
L-Glutamate	15
L-glutamine	15
L-Glutaminic acid	15
Fumaric acid	14
UDP-glucose	14
cholesterol	14
dGTP	14
trans-Butenedioic acid	14
Fumarate	14
Nitrogen monoxide	14
L-arginine	14
Nitric oxide	14
Glycine	13
Gly	13
dADP	13
Carbon dioxide	13
CO2	13
Aminoacetic acid	13
dCTP	13
dTTP	13
L-alanine	13
UMP	13
CDP	12
Arachidonic acid	12
dGDP	12
2-Aminosuccinic acid	12
CMP	12
dCDP	12
L-Aspartic acid	12
L-Aspartate	12
Succinic acid	12
Butanedionic acid	12
Ethylenesuccinic acid	12
